# Supplementary material for: Luminance and thresholding limitations of virtual reality headsets for visual field testing
Source: PLoS One. 2025 Sep 19;20(9):e0332795. doi: 10.1371/journal.pone.0332795 (PMC12449022; doi:10.1371/journal.pone.0332795)
Supplement: S1 File — (ZIP) [file pone.0332795.s001.zip]

Archive with 38 entries (34 files):
- data_sharing/
- data_sharing/.DS_Store
- __MACOSX/data_sharing/._.DS_Store
- data_sharing/code/
- data_sharing/readme.md
- __MACOSX/data_sharing/._readme.md
- data_sharing/processed/
- data_sharing/data/
- data_sharing/code/.Rhistory
- __MACOSX/data_sharing/code/._.Rhistory
- data_sharing/code/plots_and_stats.R
- __MACOSX/data_sharing/code/._plots_and_stats.R
- data_sharing/code/process_handheld_photometer_data.R
- __MACOSX/data_sharing/code/._process_handheld_photometer_data.R
- data_sharing/code/process_spectroradiometer_data.R
- __MACOSX/data_sharing/code/._process_spectroradiometer_data.R
- data_sharing/processed/.DS_Store
- __MACOSX/data_sharing/processed/._.DS_Store
- data_sharing/processed/screenluminancemeter_measurements.rds
- __MACOSX/data_sharing/processed/._screenluminancemeter_measurements.rds
- data_sharing/processed/aperture_4mm.rds
- __MACOSX/data_sharing/processed/._aperture_4mm.rds
- data_sharing/processed/spectroradiometer_measurements.rds
- __MACOSX/data_sharing/processed/._spectroradiometer_measurements.rds
- data_sharing/data/Coded values vs luminance at 0, 10, 20, 30 degrees using 8mm aperture.xlsx
- __MACOSX/data_sharing/data/._Coded values vs luminance at 0, 10, 20, 30 degrees using 8mm aperture.xlsx
- data_sharing/data/Coded values vs luminance - Oculus Quest 2.csv
- __MACOSX/data_sharing/data/._Coded values vs luminance - Oculus Quest 2.csv
- data_sharing/data/.DS_Store
- __MACOSX/data_sharing/data/._.DS_Store
- data_sharing/data/Coded values vs luminance - HTC Vive.csv
- __MACOSX/data_sharing/data/._Coded values vs luminance - HTC Vive.csv
- data_sharing/data/Coded values vs luminance at 0, 10, 20, 30 degrees using 4mm aperture.xlsx
- __MACOSX/data_sharing/data/._Coded values vs luminance at 0, 10, 20, 30 degrees using 4mm aperture.xlsx
- data_sharing/data/Coded values vs luminance - Pico Neo 3.csv
- __MACOSX/data_sharing/data/._Coded values vs luminance - Pico Neo 3.csv
- data_sharing/data/Coded values vs luminance at 0, 10, 20, 30 degrees using 2mm aperture.xlsx
- __MACOSX/data_sharing/data/._Coded values vs luminance at 0, 10, 20, 30 degrees using 2mm aperture.xlsx
