# Supplementary material for: Luminance and thresholding limitations of virtual reality headsets for visual field testing
Source: PLoS One. 2025 Sep 19;20(9):e0332795. doi: 10.1371/journal.pone.0332795 (PMC12449022; doi:10.1371/journal.pone.0332795)
Supplement: S1 File — (ZIP) [file pone.0332795.s001.zip › data_sharing/readme.md]

README.txt  
Title: Virtual reality devices and limitations in visual field testing  

Prepared by: Vivian Eng (co-author)  
Based on work by: Changseok Lee, Liam Redden, Brennan Eadie  
Corresponding Author: Freddy.Lee@dal.ca  
Date: 2025-07-30

---

## Overview:

This dataset contains raw and processed luminance data used in the study submitted to *PLOS ONE*, investigating the luminance characteristics of three different VR headsets. Measurements were collected using a handheld luminance meter and spectroradiometer under different stimulus conditions. The data has been organized and processed in R to enable comparison across devices and to generate the figures and analyses reported in the manuscript.

---

## Contents:

1. **Raw Data Files (.csv)**  
   Located in the `data/` folder. These files contain raw luminance values recorded using a handheld luminance meter across three different VR devices.

   - `Coded values vs luminance - Pico Neo 3.csv`  
   - `Coded values vs luminance - Oculus Quest 2.csv`  
   - `Coded values vs luminance - HTC Vive.csv`

   **Columns (for each .csv):**  
   - `value`: Integer values sent to the headset to display a specific brightness level  
   - `luminance`: Measured luminance in candela per square meter

---

2. **Raw Data Files (.xlsx)**  
   Located in the `data/` folder. These Excel spreadsheets were originally stored as Google Sheets and exported for offline work. They contain manually recorded luminance measurements across devices.

   - `Coded values vs luminance at 0, 10, 20, 30 degrees using 2mm aperture.xlsx`  
   - `Coded values vs luminance at 0, 10, 20, 30 degrees using 4mm aperture.xlsx`  
   - `Coded values vs luminance at 0, 10, 20, 30 degrees using 8mm aperture.xlsx`  

   **Note:** These files are *not* processed or cleaned; they contain original observations and manual recordings.

---

3. **Processed Data Files (.rds)**  
   Located in the `processed/` folder. These files contain cleaned and reshaped datasets derived from the raw `.csv` files. They are used for plotting and statistical analysis.

   - `screenluminancemeter_measurements.rds`: Combines all handheld photometer measurements into one tidy data frame.
   - `spectroradiometer_measurements.rds`: Combines all spectroradiometer measurements into one tidy data frame.
   - `aperture_4mm.rds`: Contains only spectroradiometer measurements using 4mm aperture.

---

4. **Code Files (.R)**  
   Located in the `code/` folder. These R scripts were used for data cleaning, statistical analysis, and figure generation. They are provided for transparency and reproducibility.

   - `process_handheld_photometer_data.R`: Cleans and reshapes handheld luminance meter data.
   - `process_spectrometer_data.R`: Cleans and reshapes spectroradiometer data.
   - `plots_and_stats.R`: Produces plots and statistics used in the manuscript.

   These scripts were developed and tested in R (version 4.5.0).

---

## License:

This dataset is made available under the [Creative Commons Attribution 4.0 International (CC BY 4.0)](https://creativecommons.org/licenses/by/4.0/) license.

---

## Acknowledgements:

We gratefully acknowledge the contributions of the following individuals who assisted in data collection and logistics:

- **Kyle McVea** – supported handheld luminance meter setup and measurement  
- **Lynn Murphy** – helped with running luminance measurements across devices  
- **Juri Worms** – supported spectroradiometer setup

---
