# Supplementary material for: Luminance and thresholding limitations of virtual reality headsets for visual field testing
Source: PLoS One. 2025 Sep 19;20(9):e0332795. doi: 10.1371/journal.pone.0332795 (PMC12449022; doi:10.1371/journal.pone.0332795)
Supplement: S1 File — (ZIP) [file pone.0332795.s001.zip › data_sharing/code/plots_and_stats.R]

## ---------------------------
## Script name: plots_and_stats.R
##
## Purpose: Create plots and run stats for comparison across VR headsets (Vive,
##          Oculus, Pico).
##
## Author: Vivian Eng
## Email: vivian@eadietech.com
## Date Created: 2024-05-02
## ---------------------------

# Clear environment
rm(list = ls())

# load libraries
library(tidyr)
library(dplyr)
library(here)
library(magrittr)
library(ggplot2)
library(plotly)
library(gridExtra)
library(ggpubr)
library(patchwork)
library(readxl)
library(lme4)
library(report)

here::i_am("code/plots_and_stats.R")

handheld <- readRDS(here("processed", "screenluminancemeter_measurements.rds"))
allapertures <- readRDS(here("processed", "spectroradiometer_measurements.rds"))
aperture4mm <- readRDS(here("processed", "aperture_4mm.rds"))

handheld %<>%
  mutate(vr = recode(vr, vive = 'HTC Vive', pico = 'Pico Neo 3', oculus =  'Oculus Quest 2' ),
         measurementdevice = 'SM208',
         degrees = 0)

##### Figure 2C
bg <- 10
handheld$dB <- 25 - 10*log10(((handheld$luminance+bg)-bg)/bg)

p1 <- handheld %>%
  filter(vr=="HTC Vive") %>%
  group_by(vr, value) %>%
  mutate(stimNits = mean(luminance)) %>%
  ggplot(aes(x = value, y = stimNits)) +
  geom_point(aes(x = value, y = stimNits), show.legend = FALSE) +
  ylab(expression (Stimulus~luminance~(cd/m^2))) +
  scale_x_continuous(
    "0-255 RGB Values", 
    labels = as.character(seq(0, 255, by = 50)), 
    breaks = seq(0, 255, by = 50)
  ) +
  ylim(c(0, 200)) +
  labs(title = "HTC Vive") +
  theme_bw()

p2 <- handheld %>%
  filter(vr=="Oculus Quest 2") %>%
  group_by(vr, value) %>%
  mutate(stimNits = mean(luminance)) %>%
  ggplot(aes(x = value, y = stimNits)) +
  geom_point(aes(x = value, y = stimNits), show.legend = FALSE) +
  ylab(expression (Stimulus~luminance~(cd/m^2))) +
  scale_x_continuous(
    "0-255 RGB Values", 
    labels = as.character(seq(0, 255, by = 50)), 
    breaks = seq(0, 255, by = 50)
  ) +
  ylim(c(0, 200)) +
  labs(title = "Oculus Quest 2") +
  theme_bw()

p3 <- handheld %>%
  filter(vr=="Pico Neo 3") %>%
  group_by(vr, value) %>%
  mutate(stimNits = mean(luminance)) %>%
  ggplot(aes(x = value, y = stimNits)) +
  geom_point(aes(x = value, y = stimNits), show.legend = FALSE) +
  ylab(expression (Stimulus~luminance~(cd/m^2))) +
  scale_x_continuous(
    "0-255 RGB Values", 
    labels = as.character(seq(0, 255, by = 50)), 
    breaks = seq(0, 255, by = 50)
  ) +
  ylim(c(0, 200)) +
  labs(title = "Pico Neo 3") +
  theme_bw()

p4 <- handheld %>%
  filter(vr=="HTC Vive") %>%
  group_by(vr, value) %>%
  mutate(meandB = mean(dB)) %>%
  ggplot(aes(x = value, y = meandB)) +
  geom_point(aes(x = value, y = meandB), show.legend = FALSE) +
  ylab("dB") +
  scale_x_continuous(
    "0-255 RGB Values", 
    labels = as.character(seq(0, 255, by = 50)), 
    breaks = seq(0, 255, by = 50)
  ) +
  ylim(c(0, 52)) +
  labs(title = "HTC Vive") +
  theme_bw()

p5 <- handheld %>%
  filter(vr=="Oculus Quest 2") %>%
  group_by(vr, value) %>%
  mutate(meandB = mean(dB)) %>%
  filter_all(all_vars(!is.infinite(.))) %>%
  ggplot(aes(x = value, y = meandB)) +
  geom_point(aes(x = value, y = meandB), show.legend = FALSE) +
  ylab("dB") +
  scale_x_continuous(
    "0-255 RGB Values", 
    labels = as.character(seq(0, 255, by = 50)), 
    breaks = seq(0, 255, by = 50)
  ) +
  ylim(c(0, 52)) +
  labs(title = "Oculus Quest 2") +
  theme_bw()

p6 <- handheld %>%
  filter(vr=="Pico Neo 3") %>%
  group_by(vr, value) %>%
  mutate(meandB = mean(dB)) %>%
  ggplot(aes(x = value, y = meandB)) +
  geom_point(aes(x = value, y = meandB), show.legend = FALSE) +
  ylab("dB") +
  scale_x_continuous(
    "0-255 RGB Values", 
    labels = as.character(seq(0, 255, by = 50)), 
    breaks = seq(0, 255, by = 50)
  ) +
  ylim(c(0, 52)) +
  labs(title = "Pico Neo 3") +
  theme_bw()

(p3 + p2 + p1) /
  (p6 + p5 + p4)

###########

bg <- 10
allapertures$dB <- 25 - 10*log10(((allapertures$luminance+bg)-bg)/bg)

# Figure 3C
vivep <- allapertures %>%
  filter(degrees==0 & vr=="HTC Vive") %>%
  group_by(vr, value, aperture) %>%
  mutate(mean = mean(luminance), sd = sd(luminance)) %>%
  ggplot(aes(x = value, y = mean)) +
  geom_line(aes(colour=as.factor(aperture)), linewidth=2) +
  ylab(expression (Luminance~(cd/m^2))) +
  ylim(c(0, 250)) +
  # geom_errorbar(data=err, aes(ymin=mean-sd, ymax=mean+sd), width=10, size=0.2,
  #               position=position_dodge(.9)) +
  labs(color="Aperture (mm)", linetype="Aperture (mm)", title = "HTC Vive") +
  scale_x_continuous(
    "0-255 RGB Values", 
    labels = as.character(seq(0, 255, by = 50)), 
    breaks = seq(0, 255, by = 50)
  ) +
  theme_bw()

oculusp <- allapertures %>%
  filter(degrees==0 & vr=="Oculus Quest 2") %>%
  group_by(vr, value, aperture) %>%
  mutate(mean = mean(luminance), sd = sd(luminance)) %>%
  ggplot(aes(x = value, y = mean)) +
  geom_line(aes(colour=as.factor(aperture)), linewidth=2) +
  ylab(expression (Luminance~(cd/m^2))) +
  ylim(c(0,250)) +
  # geom_errorbar(data=err, aes(ymin=mean-sd, ymax=mean+sd), width=10, size=0.2,
  #               position=position_dodge(.9)) +
  labs(color="none", linetype="none", title = "Oculus Quest 2") +
  guides(fill="none", color="none") +
  scale_x_continuous(
    "0-255 RGB Values", 
    labels = as.character(seq(0, 255, by = 50)), 
    breaks = seq(0, 255, by = 50)
  ) +
  theme_bw()

picop <- allapertures %>%
  filter(degrees==0 & vr=="Pico Neo 3") %>%
  group_by(vr, value, aperture) %>%
  mutate(mean = mean(luminance), sd = sd(luminance)) %>%
  ggplot(aes(x = value, y = mean)) +
  geom_line(aes(colour=as.factor(aperture)), linewidth=2) +
  ylab(expression (Luminance~(cd/m^2))) +
  ylim(c(0, 250)) +
  # geom_errorbar(data=err, aes(ymin=mean-sd, ymax=mean+sd), width=10, size=0.2,
  #               position=position_dodge(.9)) +
  labs(title = "Pico Neo 3") +
  guides(fill="none", color="none") +
  scale_x_continuous(
    "0-255 RGB Values", 
    labels = as.character(seq(0, 255, by = 50)), 
    breaks = seq(0, 255, by = 50)
  ) +
  theme_bw()

vivedB <- allapertures %>%
  filter(degrees==0 & vr=="HTC Vive") %>%
  group_by(vr, value, aperture) %>%
  mutate(meandB = mean(dB)) %>%
  filter_all(all_vars(!is.infinite(.))) %>%
  ggplot(aes(x = value, y = meandB)) +
  geom_line(aes(colour=as.factor(aperture)), linewidth=2) +
  ylab("dB") +
  # geom_errorbar(data=err, aes(ymin=mean-sd, ymax=mean+sd), width=10, size=0.2,
  #               position=position_dodge(.9)) +
  labs(color="Aperture (mm)", linetype="Aperture (mm)", title = "HTC Vive") +
  ylim(c(0, 52)) +
  scale_x_continuous(
    "0-255 RGB Values", 
    labels = as.character(seq(0, 255, by = 50)), 
    breaks = seq(0, 255, by = 50)
  ) +
  theme_bw()

oculusdB <- allapertures %>%
  filter(degrees==0 & vr=="Oculus Quest 2") %>%
  group_by(vr, value, aperture) %>%
  mutate(meandB = mean(dB)) %>%
  filter_all(all_vars(!is.infinite(.))) %>%
  ggplot(aes(x = value, y = meandB)) +
  geom_line(aes(colour=as.factor(aperture)), linewidth=2) +
  ylab("dB") +
  # geom_errorbar(data=err, aes(ymin=mean-sd, ymax=mean+sd), width=10, size=0.2,
  #               position=position_dodge(.9)) +
  labs(color="none", linetype="none", title = "Oculus Quest 2") +
  ylim(c(0, 52)) +
  guides(fill="none", color="none") +
  scale_x_continuous(
    "0-255 RGB Values", 
    labels = as.character(seq(0, 255, by = 50)), 
    breaks = seq(0, 255, by = 50)
  ) +
  theme_bw()

picodB <- allapertures %>%
  filter(degrees==0 & vr=="Pico Neo 3") %>%
  group_by(vr, value, aperture) %>%
  mutate(meandB = mean(dB)) %>%
  filter_all(all_vars(!is.infinite(.))) %>%
  ggplot(aes(x = value, y = meandB)) +
  geom_line(aes(colour=as.factor(aperture)), linewidth=2) +
  ylab("dB") +
  ylim(c(0, 52)) +
  # geom_errorbar(data=err, aes(ymin=mean-sd, ymax=mean+sd), width=10, size=0.2,
  #               position=position_dodge(.9)) +
  labs(title = "Pico Neo 3") +
  guides(fill="none", color="none") +
  scale_x_continuous(
    "0-255 RGB Values", 
    labels = as.character(seq(0, 255, by = 50)), 
    breaks = seq(0, 255, by = 50)
  ) +
  theme_bw()

(picop + oculusp + vivep) /
  (picodB + oculusdB + vivedB)

# Figure 3D
aperture4mm$dB <- 25 - 10*log10(((aperture4mm$luminance+bg)-bg)/bg)

vivedeg <- aperture4mm %>%
  filter(vr=="HTC Vive") %>%
  group_by(vr, value, degrees) %>%
  mutate(mean = mean(luminance), sd = sd(luminance)) %>%
  ggplot(aes(x = value, y = mean)) +
  geom_line(aes(colour=as.factor(degrees)), linewidth=1) +
  ylab(expression (Luminance~(cd/m^2))) +
  ylim(c(0, 100)) +
  # geom_errorbar(data=err, aes(ymin=mean-sd, ymax=mean+sd), width=10, size=0.2,
  #               position=position_dodge(.9)) +
  labs(color="Degrees", linetype="Degrees", title = "HTC Vive") +
  scale_x_continuous(
    "0-255 RGB Values", 
    labels = as.character(seq(0, 255, by = 50)), 
    breaks = seq(0, 255, by = 50)
  ) +
  theme_bw()

oculusdeg <- aperture4mm %>%
  filter(vr=="Oculus Quest 2") %>%
  group_by(vr, value, degrees) %>%
  mutate(mean = mean(luminance), sd = sd(luminance)) %>%
  ggplot(aes(x = value, y = mean)) +
  geom_line(aes(colour=as.factor(degrees)), linewidth=1) +
  ylab(expression (Luminance~(cd/m^2))) +
  ylim(c(0, 100)) +
  # geom_errorbar(data=err, aes(ymin=mean-sd, ymax=mean+sd), width=10, size=0.2,
  #               position=position_dodge(.9)) +
  labs(title = "Oculus Quest 2") +
  guides(fill="none", color="none") +
  scale_x_continuous(
    "0-255 RGB Values", 
    labels = as.character(seq(0, 255, by = 50)), 
    breaks = seq(0, 255, by = 50)
  ) +
  theme_bw()

picodeg <- aperture4mm %>%
  filter(vr=="Pico Neo 3") %>%
  group_by(vr, value, degrees) %>%
  mutate(mean = mean(luminance), sd = sd(luminance)) %>%
  ggplot(aes(x = value, y = mean)) +
  geom_line(aes(colour=as.factor(degrees)), linewidth=1) +
  ylab(expression (Luminance~(cd/m^2))) +
  ylim(c(0, 100)) +
  # geom_errorbar(data=err, aes(ymin=mean-sd, ymax=mean+sd), width=10, size=0.2,
  #               position=position_dodge(.9)) +
  labs(title = "Pico Neo 3") +
  guides(fill="none", color="none") +
  scale_x_continuous(
    "0-255 RGB Values", 
    labels = as.character(seq(0, 255, by = 50)), 
    breaks = seq(0, 255, by = 50)
  ) +
  theme_bw()

vivedeg_db <- aperture4mm %>%
  filter(vr=="HTC Vive") %>%
  group_by(vr, value, degrees) %>%
  mutate(meandB = mean(dB)) %>%
  filter_all(all_vars(!is.infinite(.))) %>%
  ggplot(aes(x = value, y = meandB)) +
  geom_line(aes(colour=as.factor(degrees)), linewidth=1) +
  ylab("dB") +
  ylim(c(0, 52)) +
  labs(color="Degrees", linetype="Degrees", title = "HTC Vive") +
  scale_x_continuous(
    "0-255 RGB Values", 
    labels = as.character(seq(0, 255, by = 50)), 
    breaks = seq(0, 255, by = 50)
  ) +
  theme_bw()

oculusdeg_db <- aperture4mm %>%
  filter(vr=="Oculus Quest 2") %>%
  group_by(vr, value, degrees) %>%
  mutate(meandB = mean(dB)) %>%
  filter_all(all_vars(!is.infinite(.))) %>%
  ggplot(aes(x = value, y = meandB)) +
  geom_line(aes(colour=as.factor(degrees)), linewidth=1) +
  ylab("dB") +
  ylim(c(0, 52)) +
  labs(color="Degrees", linetype="Degrees", title = "Oculus Quest 2") +
  guides(fill="none", color="none") +
  scale_x_continuous(
    "0-255 RGB Values", 
    labels = as.character(seq(0, 255, by = 50)), 
    breaks = seq(0, 255, by = 50)
  ) +
  theme_bw()

picodeg_db <- aperture4mm %>%
  filter(vr=="Pico Neo 3") %>%
  group_by(vr, value, degrees) %>%
  mutate(meandB = mean(dB)) %>%
  filter_all(all_vars(!is.infinite(.))) %>%
  ggplot(aes(x = value, y = meandB)) +
  geom_line(aes(colour=as.factor(degrees)), linewidth=1) +
  ylab("dB") +
  ylim(c(0, 52)) +
  labs(title = "Pico Neo 3") +
  guides(fill="none", color="none") +
  scale_x_continuous(
    "0-255 RGB Values", 
    labels = as.character(seq(0, 255, by = 50)), 
    breaks = seq(0, 255, by = 50)
  ) +
  theme_bw()

(picodeg + oculusdeg + vivedeg) /
  (picodeg_db + oculusdeg_db + vivedeg_db)

# Figure 4
aperture4mm <- readRDS(here("processed", "aperture_4mm.rds"))

bg <- 10
aperture4mm$dB10 <- 25 - 10*log10(((aperture4mm$luminance+bg)-bg)/bg)

bg <- 5
aperture4mm$dB5 <- 25 - 10*log10(((aperture4mm$luminance+bg)-bg)/bg)

bg <- 1
aperture4mm$dB1 <- 25 - 10*log10(((aperture4mm$luminance+bg)-bg)/bg)

df <- aperture4mm %>%
  pivot_longer(cols = dB10:dB1, names_to = "background", names_prefix = "dB", values_to = "dB") %>%
  mutate(background = factor(background, levels = c("1", "5", "10")))

fig4a <- df %>%
  filter(degrees == 0, vr == "HTC Vive") %>%
  group_by(vr, degrees, value, background) %>%
  mutate(meandB = mean(dB)) %>%
  filter_all(all_vars(!is.infinite(.))) %>%
  ggplot(aes(x = value, y = meandB)) +
  geom_line(aes(colour=background), linewidth=1) +
  ylab("dB") +
  ylim(c(0, 45)) +
  # geom_errorbar(data=err, aes(ymin=mean-sd, ymax=mean+sd), width=10, size=0.2,
  #               position=position_dodge(.9)) +
  labs(title = "HTC Vive", subtitle = "Measured at 0 degrees") +
  guides(fill="none", color="none") +
  scale_x_continuous(
    "0-255 RGB Values", 
    labels = as.character(seq(0, 255, by = 50)), 
    breaks = seq(0, 255, by = 50)
  ) +
  theme_bw()

fig4b <- df %>%
  filter(degrees == 30, vr == "HTC Vive") %>%
  group_by(vr, degrees, value, background) %>%
  mutate(meandB = mean(dB)) %>%
  filter_all(all_vars(!is.infinite(.))) %>%
  ggplot(aes(x = value, y = meandB)) +
  geom_line(aes(colour=background), linewidth=1) +
  ylab("dB") +
  ylim(c(0, 45)) +
  # geom_errorbar(data=err, aes(ymin=mean-sd, ymax=mean+sd), width=10, size=0.2,
  #               position=position_dodge(.9)) +
  labs(title = "HTC Vive", subtitle = "Measured at 30 degrees", color="Background") +
  scale_x_continuous(
    "0-255 RGB Values", 
    labels = as.character(seq(0, 255, by = 50)), 
    breaks = seq(0, 255, by = 50)
  ) +
  theme_bw()

fig4c <- df %>%
  filter(degrees == 0, vr == "Oculus Quest 2") %>%
  group_by(vr, degrees, value, background) %>%
  mutate(meandB = mean(dB)) %>%
  filter_all(all_vars(!is.infinite(.))) %>%
  ggplot(aes(x = value, y = meandB)) +
  geom_line(aes(colour=background), linewidth=1) +
  ylab("dB") +
  ylim(c(0, 45)) +
  # geom_errorbar(data=err, aes(ymin=mean-sd, ymax=mean+sd), width=10, size=0.2,
  #               position=position_dodge(.9)) +
  labs(title = "Oculus Quest 2", subtitle = "Measured at 0 degrees") +
  guides(fill="none", color="none") +
  scale_x_continuous(
    "0-255 RGB Values", 
    labels = as.character(seq(0, 255, by = 50)), 
    breaks = seq(0, 255, by = 50)
  ) +
  theme_bw()

fig4d <- df %>%
  filter(degrees == 30, vr == "Oculus Quest 2") %>%
  group_by(vr, degrees, value, background) %>%
  mutate(meandB = mean(dB)) %>%
  filter_all(all_vars(!is.infinite(.))) %>%
  ggplot(aes(x = value, y = meandB)) +
  geom_line(aes(colour=background), linewidth=1) +
  ylab("dB") +
  ylim(c(0, 45)) +
  # geom_errorbar(data=err, aes(ymin=mean-sd, ymax=mean+sd), width=10, size=0.2,
  #               position=position_dodge(.9)) +
  labs(title = "Oculus Quest 2", subtitle = "Measured at 30 degrees", color="Background") +
  scale_x_continuous(
    "0-255 RGB Values", 
    labels = as.character(seq(0, 255, by = 50)), 
    breaks = seq(0, 255, by = 50)
  ) +
  theme_bw()
  
fig4e <- df %>%
  filter(degrees == 0, vr == "Pico Neo 3") %>%
  group_by(vr, degrees, value, background) %>%
  mutate(meandB = mean(dB)) %>%
  filter_all(all_vars(!is.infinite(.))) %>%
  ggplot(aes(x = value, y = meandB)) +
  geom_line(aes(colour=background), linewidth=1) +
  ylab("dB") +
  ylim(c(0, 45)) +
  # geom_errorbar(data=err, aes(ymin=mean-sd, ymax=mean+sd), width=10, size=0.2,
  #               position=position_dodge(.9)) +
  labs(title = "Pico Neo 3", subtitle = "Measured at 0 degrees") +
  guides(fill="none", color="none") +
  scale_x_continuous(
    "0-255 RGB Values", 
    labels = as.character(seq(0, 255, by = 50)), 
    breaks = seq(0, 255, by = 50)
  ) +
  theme_bw()

fig4f <- df %>%
  filter(degrees == 30, vr == "Pico Neo 3") %>%
  group_by(vr, degrees, value, background) %>%
  mutate(meandB = mean(dB)) %>%
  filter_all(all_vars(!is.infinite(.))) %>%
  ggplot(aes(x = value, y = meandB)) +
  geom_line(aes(colour=background), linewidth=1) +
  ylab("dB") +
  ylim(c(0, 45)) +
  # geom_errorbar(data=err, aes(ymin=mean-sd, ymax=mean+sd), width=10, size=0.2,
  #               position=position_dodge(.9)) +
  labs(title = "Pico Neo 3", subtitle = "Measured at 30 degrees", color="Background") +
  scale_x_continuous(
    "0-255 RGB Values", 
    labels = as.character(seq(0, 255, by = 50)), 
    breaks = seq(0, 255, by = 50)
  ) +
  theme_bw()

(fig4e + fig4f) /
  (fig4c + fig4d) /
  (fig4a + fig4b) 


###### STATS ######
# Luminance ~ Aperture+RGB
dat <- allapertures %>%
  filter(degrees==0)

model <- lmer(luminance ~ aperture + I(value ^ 2) + # fixed effects
                (1 + value + I(value ^ 2) | vr), # random effects
              data = dat)
summary(model)

model %>% report()

# Luminance ~ degrees
df4 <- allapertures %>%
  filter(aperture==4)

model2 <- lmer(luminance ~ degrees + I(value ^ 2) + # fixed effects
                 (1 + value + I(value ^ 2) | vr), # random effects
               data = df4)
summary(model2)
model2 %>% report()
coef(model2)$vr

# Handheld vs spectrophotometer
handheld <- readRDS(here("processed", "screenluminancemeter_measurements.rds"))
aperture4mm <- readRDS(here("processed", "aperture_4mm.rds"))

handheld %<>%
  mutate(vr = recode(vr, vive = 'HTC Vive', pico = 'Pico Neo 3', oculus =  'Oculus Quest 2' ),
         degrees = 0,
         tool = "handheld")

df <- aperture4mm %>%
  select(-aperture) %>%
  mutate(tool = "spectrophotometer") %>%
  rbind(handheld)

data <- df %>%
  group_by(tool, degrees, value) %>%
  mutate(luminance = mean(luminance))

# for non-linear
model3 <- lmer(luminance ~ tool + I(value ^ 2) + degrees + # fixed effects
                 (1 + value + I(value ^ 2) | vr), # random effects
               data = data)
summary(model3)
model3 %>% report()
