# Supplementary material for: Luminance and thresholding limitations of virtual reality headsets for visual field testing
Source: PLoS One. 2025 Sep 19;20(9):e0332795. doi: 10.1371/journal.pone.0332795 (PMC12449022; doi:10.1371/journal.pone.0332795)
Supplement: S1 File — (ZIP) [file pone.0332795.s001.zip › data_sharing/code/process_handheld_photometer_data.R]

## ---------------------------
## Script name: process_handheld_photometer_data.R
##
## Purpose: Clean and reshape raw luminance data from handheld photometer
##          for comparison across VR headsets (Vive, Oculus, Pico).
##
## Author: Vivian Eng
## Email: vivian@eadietech.com
## Date Created: 2024-05-02
## ---------------------------

# Clear environment
rm(list = ls())

# Load libraries
library(tidyverse)
library(magrittr)
library(ggpubr)
library(here)

here::i_am("code/process_handheld_photometer_data.R")

# ---------------------------
# Helper function to reshape each device’s CSV
# ---------------------------
clean_device_data <- function(filename, device_name) {
  read.csv(here("data", filename)) %>%
    pivot_longer(
      cols = c("luminance", "luminance.1", "luminance.2"),
      names_to = "trial",
      values_to = "luminance"
    ) %>%
    select(trial, value, luminance) %>%
    mutate(
      trial = case_when(trial == "luminance" ~ 1,
                        trial == "luminance.1" ~ 2,
                        trial == "luminance.2" ~ 3)
    ) %>%
    mutate(trial = as.factor(trial),
           vr = device_name)
}

# ---------------------------
# Load and clean each device’s data
# ---------------------------
vive   <- clean_device_data("Coded values vs luminance - HTC Vive.csv", "vive")
oculus <- clean_device_data("Coded values vs luminance - Oculus Quest 2.csv", "oculus")
pico   <- clean_device_data("Coded values vs luminance - Pico Neo 3.csv", "pico")

# ---------------------------
# Combine all into a single dataframe
# ---------------------------
df <- bind_rows(vive, oculus, pico)

# ---------------------------
# Save processed data
# ---------------------------
saveRDS(df, here("processed", "screenluminancemeter_measurements.rds"))
