# Supplementary material for: Luminance and thresholding limitations of virtual reality headsets for visual field testing
Source: PLoS One. 2025 Sep 19;20(9):e0332795. doi: 10.1371/journal.pone.0332795 (PMC12449022; doi:10.1371/journal.pone.0332795)
Supplement: S1 File — (ZIP) [file pone.0332795.s001.zip › data_sharing/code/process_spectroradiometer_data.R]

## ---------------------------
## Script name: process_spectroradiometer_data.R
##
## Purpose: Clean and reshape raw luminance data from TOP150 spectrometer
##          for comparison across VR headsets (Vive, Oculus, Pico).
##
## Author: Vivian Eng
## Email: vivian@eadietech.com
## Date Created: 2024-09-09
## ---------------------------

# Clear environment
rm(list = ls())

# Load libraries
library(tidyverse)
library(magrittr)
library(readxl)
library(here)

here::i_am("code/process_spectroradiometer_data.R")

# ---------------------------
# Load and clean data for 2mm aperture
# ---------------------------
path_2mm <- here("data", "Coded values vs luminance at 0, 10, 20, 30 degrees using 2mm aperture.xlsx")

dat_2mm <- path_2mm %>%
  excel_sheets() %>%
  purrr::set_names() %>%
  map(read_excel, path = path_2mm)

tmp_2mm <- do.call("rbind", dat_2mm)
df_2mm <- rownames_to_column(tmp_2mm, "vr") %>%
  select(-starts_with("aperture")) %>%
  separate_wider_delim(vr, delim = ".", names = c("vr", "x")) %>%
  select(-x)

df2 <- df_2mm %>%
  rename(
    trial1 = trial...1,
    degrees1 = degrees...2,
    value1 = value...3,
    luminance1 = luminance...5,
    trial2 = trial...6,
    degrees2 = degrees...7,
    value2 = value...8,
    luminance2 = luminance...10,
    trial3 = trial...11,
    degrees3 = degrees...12,
    value3 = value...13,
    luminance3 = luminance...15
  ) %>%
  pivot_longer(
    cols = starts_with("trial") | starts_with("degrees") | starts_with("value") | starts_with("luminance"),
    names_to = c(".value", "group"),
    names_pattern = "(\\w+)(\\d)"
  ) %>%
  select(-group) %>%
  mutate(aperture = 2)

# ---------------------------
# Save processed data for 2mm aperture
# ---------------------------
#saveRDS(df2, here("processed", "aperture_2mm.rds"))

# ---------------------------
# Load and clean data for 4mm aperture
# ---------------------------
path_4mm <- here("data", "Coded values vs luminance at 0, 10, 20, 30 degrees using 4mm aperture.xlsx")

dat_4mm <- path_4mm %>%
  excel_sheets() %>%
  purrr::set_names() %>%
  map(read_excel, path = path_4mm)

tmp_4mm <- do.call("rbind", dat_4mm)
df_4mm <- rownames_to_column(tmp_4mm, "vr") %>%
  select(-starts_with("aperture")) %>%
  separate_wider_delim(vr, delim = ".", names = c("vr", "x")) %>%
  select(-x)

df4 <- df_4mm %>%
  rename(
    trial1 = trial...1,
    degrees1 = degrees...2,
    value1 = value...3,
    luminance1 = luminance...5,
    trial2 = trial...6,
    degrees2 = degrees...7,
    value2 = value...8,
    luminance2 = luminance...10,
    trial3 = trial...11,
    degrees3 = degrees...12,
    value3 = value...13,
    luminance3 = luminance...15
  ) %>%
  pivot_longer(
    cols = starts_with("trial") | starts_with("degrees") | starts_with("value") | starts_with("luminance"),
    names_to = c(".value", "group"),
    names_pattern = "(\\w+)(\\d)"
  ) %>%
  select(-group) %>%
  mutate(aperture = 4)

# ---------------------------
# Save processed data for 4mm aperture
# ---------------------------
saveRDS(df4, here("processed", "aperture_4mm.rds"))

# ---------------------------
# Load and clean data for 8mm aperture
# ---------------------------
path_8mm <- here("data", "Coded values vs luminance at 0, 10, 20, 30 degrees using 8mm aperture.xlsx")

dat_8mm <- path_8mm %>%
  excel_sheets() %>%
  purrr::set_names() %>%
  map(read_excel, path = path_8mm)

tmp_8mm <- do.call("rbind", dat_8mm)
df_8mm <- rownames_to_column(tmp_8mm, "vr") %>%
  select(-starts_with("aperture")) %>%
  separate_wider_delim(vr, delim = ".", names = c("vr", "x")) %>%
  select(-x)

df8 <- df_8mm %>%
  rename(
    trial1 = trial...1,
    degrees1 = degrees...2,
    value1 = value...3,
    luminance1 = luminance...5,
    trial2 = trial...6,
    degrees2 = degrees...7,
    value2 = value...8,
    luminance2 = luminance...10,
    trial3 = trial...11,
    degrees3 = degrees...12,
    value3 = value...13,
    luminance3 = luminance...15
  ) %>%
  pivot_longer(
    cols = starts_with("trial") | starts_with("degrees") | starts_with("value") | starts_with("luminance"),
    names_to = c(".value", "group"),
    names_pattern = "(\\w+)(\\d)"
  ) %>%
  select(-group) %>%
  mutate(aperture = 8)

# ---------------------------
# Save processed data for 8mm aperture
# ---------------------------
#saveRDS(df8, here("processed", "aperture_8mm.rds"))

# ---------------------------
# Combine all into a single dataframe
# ---------------------------
alldat <- rbind(df2, df4, df8)

# ---------------------------
# Save combined processed data
# ---------------------------
saveRDS(alldat, here("processed", "spectroradiometer_measurements.rds"))
