# Supplementary material for: Luminance and thresholding limitations of virtual reality headsets for visual field testing
Source: PLoS One. 2025 Sep 19;20(9):e0332795. doi: 10.1371/journal.pone.0332795 (PMC12449022; doi:10.1371/journal.pone.0332795)
Supplement: S1 File — (ZIP) [file pone.0332795.s001.zip › data_sharing/data/Coded values vs luminance at 0, 10, 20, 30 degrees using 8mm aperture.xlsx]

## Sheet: Oculus Quest 2
trial	degrees	value	aperture	luminance	trial	degrees	value	aperture	luminance	trial	degrees	value	aperture	luminance
1	0	255	8	103.1	2	0	255	8	102.7	3	0	255	8	102.7
1	0	200	8	65.02	2	0	200	8	64.75	3	0	200	8	64.67
1	0	150	8	36.85	2	0	150	8	36.68	3	0	150	8	36.65
1	0	100	8	15.57	2	0	100	8	15.44	3	0	100	8	15.44
1	0	50	8	3.531	2	0	50	8	3.41	3	0	50	8	3.405
1	0	1	8	0.1854	2	0	1	8	0.1156	3	0	1	8	0.1114
1	10	255	8	101.5	2	10	255	8	101.4	3	10	255	8	101.2
1	10	200	8	63.82	2	10	200	8	63.81	3	10	200	8	63.81
1	10	150	8	36.22	2	10	150	8	36.15	3	10	150	8	36.2
1	10	100	8	15.28	2	10	100	8	15.25	3	10	100	8	15.23
1	10	50	8	3.386	2	10	50	8	3.346	3	10	50	8	3.338
1	10	1	8	0.1343	2	10	1	8	0.989	3	10	1	8	0.8501
1	20	255	8	86.78	2	20	255	8	86.62	3	20	255	8	86.63
1	20	200	8	54.61	2	20	200	8	54.52	3	20	200	8	54.54
1	20	150	8	31.08	2	20	150	8	31.02	3	20	150	8	31.04
1	20	100	8	13.13	2	20	100	8	13.11	3	20	100	8	13.15
1	20	50	8	2.906	2	20	50	8	2.891	3	20	50	8	2.887
1	20	1	8	0.1368	2	20	1	8	0.1253	3	20	1	8	0.1111
1	30	255	8	66.46	2	30	255	8	66.37	3	30	255	8	66.39
1	30	200	8	42.28	2	30	200	8	42.3	3	30	200	8	42.3
1	30	150	8	24.3	2	30	150	8	24.32	3	30	150	8	24.28
1	30	100	8	10.38	2	30	100	8	10.39	3	30	100	8	10.37
1	30	50	8	2.408	2	30	50	8	2.404	3	30	50	8	2.393
1	30	1	8	0.2855	2	30	1	8	0.2825	3	30	1	8	0.2831

## Sheet: Pico Neo 3
trial	degrees	value	aperture	luminance	trial	degrees	value	aperture	luminance	trial	degrees	value	aperture	luminance
1	0	255	8	85.16	2	0	255	8	83.99	3	0	255	8	83.7
1	0	200	8	51.55	2	0	200	8	50.59	3	0	200	8	50.45
1	0	150	8	28.08	2	0	150	8	27.58	3	0	150	8	27.65
1	0	100	8	11.46	2	0	100	8	11.15	3	0	100	8	11.14
1	0	50	8	2.714	2	0	50	8	2.531	3	0	50	8	2.541
1	0	1	8	0.2477	2	0	1	8	0.1023	3	0	1	8	0.1056
1	10	255	8	73.46	2	10	255	8	75.34	3	10	255	8	75.47
1	10	200	8	44.71	2	10	200	8	46.05	3	10	200	8	46.17
1	10	150	8	24.63	2	10	150	8	25.32	3	10	150	8	25.28
1	10	100	8	10.06	2	10	100	8	10.26	3	10	100	8	10.27
1	10	50	8	2.335	2	10	50	8	2.361	3	10	50	8	2.348
1	10	1	8	0.1567	2	10	1	8	0.1103	3	10	1	8	0.8005
1	20	255	8	55	2	20	255	8	56.87	3	20	255	8	56.98
1	20	200	8	34.04	2	20	200	8	35.19	3	20	200	8	35.33
1	20	150	8	18.97	2	20	150	8	19.59	3	20	150	8	19.72
1	20	100	8	7.81	2	20	100	8	8.029	3	20	100	8	8.077
1	20	50	8	1.854	2	20	50	8	0.5684	3	20	50	8	1.874
1	20	1	8	0.1597	2	20	1	8	0.1503	3	20	1	8	0.1091
1	30	255	8	32.54	2	30	255	8	33.43	3	30	255	8	33.32
1	30	200	8	20.54	2	30	200	8	21.02	3	30	200	8	21.01
1	30	150	8	11.57	2	30	150	8	11.9	3	30	150	8	11.82
1	30	100	8	4.854	2	30	100	8	4.975	3	30	100	8	4.957
1	30	50	8	1.206	2	30	50	8	1.238	3	30	50	8	1.213
1	30	1	8	0.1644	2	30	1	8	0.1711	3	30	1	8	0.1507

## Sheet: HTC Vive
trial	degrees	value	aperture	luminance	trial	degrees	value	aperture	luminance	trial	degrees	value	aperture	luminance
1	0	255	8	241.5	2	0	255	8	240.3	3	0	255	8	239.9
1	0	200	8	138.3	2	0	200	8	137.9	3	0	200	8	137.7
1	0	150	8	72.2	2	0	150	8	72.04	3	0	150	8	71.91
1	0	100	8	29.93	2	0	100	8	30.01	3	0	100	8	29.92
1	0	50	8	6.594	2	0	50	8	6.556	3	0	50	8	6.52
1	0	1	8	-0.2316	2	0	1	8	-0.9301	3	0	1	8	-0.1169
1	10	255	8	237.3	2	10	255	8	237.4	3	10	255	8	237
1	10	200	8	136.2	2	10	200	8	136	3	10	200	8	135.9
1	10	150	8	71.29	2	10	150	8	71.05	3	10	150	8	71
1	10	100	8	29.68	2	10	100	8	29.55	3	10	100	8	29.56
1	10	50	8	6.55	2	10	50	8	6.423	3	10	50	8	6.431
1	10	1	8	-0.8269	2	10	1	8	-0.1225	3	10	1	8	-0.1298
1	20	255	8	226.2	2	20	255	8	228.6	3	20	255	8	228.9
1	20	200	8	130.1	2	20	200	8	130.8	3	20	200	8	132
1	20	150	8	67.92	2	20	150	8	68.57	3	20	150	8	69.14
1	20	100	8	28.26	2	20	100	8	28.62	3	20	100	8	28.78
1	20	50	8	6.177	2	20	50	8	6.246	3	20	50	8	6.335
1	20	1	8	-0.8719	2	20	1	8	-0.1067	3	20	1	8	-0.1169
1	30	255	8	206.2	2	30	255	8	210.6	3	30	255	8	211.9
1	30	200	8	122.7	2	30	200	8	122.5	3	30	200	8	124.3
1	30	150	8	64.47	2	30	150	8	65.03	3	30	150	8	65.39
1	30	100	8	26.96	2	30	100	8	27.21	3	30	100	8	27.37
1	30	50	8	5.917	2	30	50	8	6.013	3	30	50	8	6.025
1	30	1	8	-0.1102	2	30	1	8	-0.1146	3	30	1	8	-0.7578
