# Supplementary material for: Luminance and thresholding limitations of virtual reality headsets for visual field testing
Source: PLoS One. 2025 Sep 19;20(9):e0332795. doi: 10.1371/journal.pone.0332795 (PMC12449022; doi:10.1371/journal.pone.0332795)
Supplement: S1 File — (ZIP) [file pone.0332795.s001.zip › data_sharing/data/Coded values vs luminance - Oculus Quest 2.csv]

value	luminance	value	luminance	value	luminance
0	0.72	0	0.18	0	0
1	0.73	1	0.18	1	0
2	0.72	2	0.19	2	0
3	0.73	3	0.2	3	0.01
4	0.74	4	0.2	4	0.01
5	0.74	5	0.2	5	0.01
6	0.75	6	0.21	6	0.01
7	0.76	7	0.22	7	0.02
8	0.78	8	0.23	8	0.02
9	0.78	9	0.24	9	0.02
10	0.78	10	0.25	10	0.03
11	0.8	11	0.28	11	0.06
12	0.8	12	0.3	12	0.08
13	0.8	13	0.31	13	0.1
14	0.8	14	0.34	14	0.14
15	0.85	15	0.36	15	0.16
16	0.85	16	0.38	16	0.16
17	0.87	17	0.41	17	0.18
18	0.91	18	0.44	18	0.22
19	0.95	19	0.5	19	0.27
20	0.99	20	0.53	20	0.3
21	1.04	21	0.57	21	0.35
22	1.11	22	0.63	22	0.4
23	1.15	23	0.68	23	0.42
24	1.2	24	0.73	24	0.5
25	1.25	25	0.8	25	0.59
26	1.3	26	0.87	26	0.64
27	1.35	27	0.92	27	0.7
28	1.39	28	0.98	28	0.76
29	1.44	29	1.04	29	0.81
30	1.5	30	1.1	30	0.88
31	1.55	31	1.17	31	0.9
32	1.6	32	1.19	32	0.98
33	1.7	33	1.3	33	1.05
34	1.75	34	1.36	34	1.15
35	1.84	35	1.45	35	1.15
36	1.9	36	1.53	36	1.28
37	1.94	37	1.57	37	1.37
38	2.02	38	1.67	38	1.43
39	2.12	39	1.75	39	1.58
40	2.2	40	1.85	40	1.58
41	2.27	41	1.94	41	1.62
42	2.39	42	2.01	42	1.76
43	2.46	43	2.11	43	1.88
44	2.55	44	2.21	44	1.99
45	2.65	45	2.3	45	2.07
46	2.72	46	2.4	46	2.15
47	2.84	47	2.51	47	2.24
48	2.84	48	2.55	48	2.31
49	3.02	49	2.74	49	2.48
50	3.15	50	2.88	50	2.59
51	3.24	51	2.97	51	2.71
52	3.39	52	3.15	52	2.83
53	3.52	53	3.28	53	2.98
54	3.61	54	3.41	54	3.06
55	3.76	55	3.55	55	3.2
56	3.91	56	3.71	56	3.34
57	4.01	57	3.81	57	3.47
58	4.15	58	4	58	3.61
59	4.26	59	4.08	59	3.7
60	4.39	60	4.26	60	3.9
61	4.5	61	4.39	61	4
62	4.65	62	4.53	62	4.09
63	4.7	63	4.62	63	4.18
64	4.85	64	4.78	64	4.33
65	5	65	4.94	65	4.5
66	5.16	66	5.1	66	4.68
67	5.33	67	5.28	67	4.82
68	5.49	68	5.45	68	4.99
69	5.65	69	5.59	69	5.1
70	5.8	70	5.81	70	5.28
71	5.97	71	6	71	5.42
72	6.14	72	6.16	72	5.62
73	6.3	73	6.36	73	5.81
74	6.53	74	6.54	74	6
75	6.69	75	6.76	75	6.2
76	6.88	76	6.96	76	6.38
77	6.88	77	6.96	77	6.38
78	7.27	78	7.41	78	6.8
79	7.46	79	7.59	79	7.05
80	7.7	80	7.8	80	7.32
81	7.89	81	8.05	81	7.55
82	8.14	82	8.3	82	7.79
83	8.31	83	8.49	83	8
84	8.47	84	8.66	84	8.15
85	8.67	85	8.87	85	8.34
86	8.82	86	9.01	86	8.5
87	9.03	87	9.25	87	8.73
88	9.26	88	9.46	88	9
89	9.54	89	9.71	89	9.29
90	9.77	90	9.93	90	9.51
91	10.04	91	10.2	91	9.72
92	10.27	92	10.45	92	10.01
93	10.56	93	10.77	93	10.32
94	10.8	94	10.98	94	10.52
95	10.86	95	11.09	95	10.6
96	11.1	96	11.31	96	10.88
97	11.38	97	11.65	97	11.14
98	11.93	98	12.2	98	11.67
99	12.15	99	12.35	99	11.92
100	12.47	100	12.68	100	12.23
101	12.81	101	13.07	101	12.56
102	13.1	102	13.37	102	12.85
103	13.38	103	13.65	103	13.16
104	13.42	104	13.71	104	13.2
105	13.96	105	14.29	105	13.8
106	13.96	106	14.29	106	13.82
107	14.52	107	14.82	107	14.43
108	14.52	108	14.85	108	14.43
109	15.06	109	15.41	109	15
110	15.27	110	15.63	110	15.2
111	15.38	111	15.71	111	15.3
112	15.38	112	15.72	112	15.3
113	15.96	113	16.31	113	15.88
114	16.29	114	16.67	114	16.21
115	16.31	115	16.67	115	16.21
116	17.1	116	17.5	116	17.05
117	17.41	117	17.82	117	17.4
118	17.8	118	18.21	118	17.85
119	18.11	119	18.55	119	18.18
120	18.46	120	18.88	120	18.53
121	18.72	121	19.18	121	18.82
122	19.06	122	19.53	122	19.15
123	19.39	123	19.86	123	19.48
124	19.66	124	20.22	124	19.84
125	20.04	125	20.58	125	20.19
126	20.38	126	20.98	126	20.58
127	20.86	127	21.43	127	21.05
128	20.96	128	21.54	128	21.15
129	21.57	129	22.15	129	21.78
130	21.89	130	22.48	130	22.14
131	22.28	131	22.92	131	22.5
132	22.68	132	23.34	132	22.91
133	23.03	133	23.74	133	23.31
134	23.41	134	24.31	134	23.7
135	23.79	135	24.63	135	24.11
136	24.17	136	25.04	136	24.5
137	24.59	137	25.58	137	24.89
138	24.93	138	25.97	138	25.28
139	25.33	139	26.38	139	25.64
140	25.65	140	26.75	140	26
141	26.04	141	27.17	141	26.4
142	26.61	142	27.3	142	26.52
143	26.61	143	27.86	143	27
144	26.94	144	28.17	144	27.33
145	27.33	145	28.62	145	27.71
146	27.33	146	28.62	146	27.71
147	27.74	147	29.1	147	28.15
148	28.1	148	29.5	148	28.6
149	28.8	149	30.3	149	29.5
150	29.75	150	31.3	150	30.48
151	30.14	151	31.72	151	30.89
152	30.6	152	32.22	152	31.4
153	31	153	32.61	153	31.78
154	31.04	154	32.66	154	31.78
155	31.42	155	33.09	155	32.2
156	32.33	156	34.04	156	33.1
157	32.78	157	34.55	157	33.65
158	33.21	158	35	158	34.11
159	33.21	159	35.05	159	34.11
160	33.55	160	35.47	160	34.45
161	34.09	161	36.04	161	35
162	34.43	162	36.5	162	35.5
163	34.43	163	36.5	163	35.6
164	35.55	164	37.4	164	36.6
165	36.2	165	38.2	165	37.61
166	36.54	166	38.52	166	37.98
167	36.54	167	38.6	167	38.04
168	37.35	168	39.5	168	38.91
169	37.7	169	39.94	169	39.06
170	37.74	170	40.1	170	39.06
171	38.65	171	41	171	40.4
172	38.81	172	41.1	172	40.5
173	39.06	173	41.1	173	40.5
174	40	174	42.1	174	41.7
175	40	175	42.1	175	41.7
176	40.9	176	43.1	176	42.5
177	41.5	177	43.8	177	43.3
178	41.5	178	43.8	178	43.3
179	42.3	179	44.8	179	44.4
180	42.3	180	44.8	180	44.4
181	43.3	181	46	181	45.3
182	43.3	182	46	182	45.7
183	44.5	183	47.3	183	47
184	45.1	184	47.9	184	47.6
185	45.5	185	48.4	185	48.2
186	45.5	186	48.4	186	48.2
187	46	187	49.1	187	48.8
188	46.7	188	50	188	49.7
189	46.7	189	50.1	189	50
190	48.1	190	50.1	190	50
191	48.8	191	50.7	191	50.4
192	49.2	192	51.1	192	50.9
193	50.2	193	52.1	193	52
194	50.8	194	52.7	194	52.6
195	50.7	195	52.7	195	52.6
196	51.4	196	53.3	196	53.2
197	51.7	197	53.8	197	53.9
198	52.9	198	55	198	55.1
199	53.7	199	55.8	199	56.1
200	53.9	200	55.8	200	56.1
201	54.4	201	56.6	201	56.8
202	54.8	202	57.1	202	57.4
203	55.5	203	57.8	203	58.2
204	56.6	204	58.6	204	59.2
205	57.3	205	59.6	205	60.1
206	58	206	60.1	206	60.9
207	58.1	207	60.1	207	60.9
208	58.8	208	60.8	208	61.8
209	59.5	209	61.4	209	62.4
210	60.2	210	61.5	210	63.2
211	61.2	211	62.6	211	64.4
212	61.7	212	63.3	212	65.1
213	62.4	213	63.9	213	65.8
214	63.4	214	64.5	214	66.4
215	63.8	215	64.5	215	66.4
216	64.2	216	65	216	67
217	65	217	65.8	217	67.8
218	65.1	218	65.8	218	67.8
219	65.7	219	66.4	219	68.7
220	66.3	220	66.7	220	69.2
221	67	221	67.4	221	70
222	67.5	222	67.7	222	70.4
223	68.8	223	69.1	223	72
224	69.7	224	69.9	224	72.8
225	70.3	225	70.4	225	73.5
226	70.8	226	70.9	226	74.1
227	71.6	227	71.4	227	75
228	72.5	228	71.9	228	75.5
229	73.5	229	72.5	229	76.3
230	74.4	230	73	230	76.8
231	75.1	231	73.6	231	77.7
232	75.8	232	74	232	78.3
233	77	233	75.1	233	79.5
234	77.8	234	75.9	234	80.2
235	80	235	76.5	235	81
236	80.7	236	77	236	81.7
237	80.4	237	77.8	237	82.6
238	80.4	238	78.3	238	83.3
239	81.1	239	79	239	84.3
240	81	240	79.6	240	84.9
241	80.6	241	79.6	241	84.9
242	81	242	80	242	85.4
243	82.8	243	80.8	243	86.4
244	83.6	244	81.4	244	87
245	85.7	245	82	245	87.8
246	86.5	246	82.4	246	88.4
247	88	247	83.7	247	90
248	88.5	248	84	248	90.9
249	89	249	84.4	249	91.4
250	89.4	250	84.4	250	91.6
251	90.7	251	85	251	92.2
252	91.2	252	85	252	92.2
253	92	253	85.5	253	93
254	92.6	254	86	254	93.8
255	93.4	255	86.8	255	94.9
