# Supplementary material for: Luminance and thresholding limitations of virtual reality headsets for visual field testing
Source: PLoS One. 2025 Sep 19;20(9):e0332795. doi: 10.1371/journal.pone.0332795 (PMC12449022; doi:10.1371/journal.pone.0332795)
Supplement: S1 File — (ZIP) [file pone.0332795.s001.zip › data_sharing/data/Coded values vs luminance - HTC Vive.csv]

value	luminance	value	luminance	value	luminance
0	0.02	0	0.02	0	0.02
1	0.03	1	0.02	1	0.02
2	0.03	2	0.02	2	0.02
3	0.04	3	0.02	3	0.02
4	0.04	4	0.03	4	0.03
5	0.05	5	0.04	5	0.04
6	0.07	6	0.06	6	0.05
7	0.09	7	0.07	7	0.07
8	0.11	8	0.1	8	0.1
9	0.13	9	0.12	9	0.12
10	0.16	10	0.16	10	0.15
11	0.19	11	0.18	11	0.18
12	0.22	12	0.22	12	0.22
13	0.26	13	0.26	13	0.26
14	0.31	14	0.31	14	0.31
15	0.35	15	0.35	15	0.35
16	0.4	16	0.4	16	0.41
17	0.46	17	0.46	17	0.46
18	0.52	18	0.52	18	0.52
19	0.59	19	0.59	19	0.6
20	0.66	20	0.67	20	0.67
21	0.73	21	0.74	21	0.74
22	0.82	22	0.83	22	0.84
23	0.93	23	0.93	23	0.94
24	1.03	24	1.05	24	1.06
25	1.13	25	1.15	25	1.15
26	1.24	26	1.26	26	1.27
27	1.36	27	1.38	27	1.38
28	1.47	28	1.5	28	1.5
29	1.57	29	1.61	29	1.62
30	1.7	30	1.75	30	1.76
31	1.75	31	1.83	31	1.84
32	1.88	32	1.97	32	1.98
33	2.05	33	2.14	33	2.16
34	2.14	34	2.27	34	2.29
35	2.36	35	2.47	35	2.48
36	2.61	36	2.63	36	2.65
37	2.8	37	2.81	37	2.84
38	2.93	38	2.94	38	2.95
39	3.12	39	3.13	39	3.15
40	3.22	40	3.27	40	3.31
41	3.4	41	3.46	41	3.5
42	3.54	42	3.61	42	3.65
43	3.75	43	3.81	43	3.87
44	3.91	44	3.97	44	4.03
45	4.13	45	4.19	45	4.25
46	4.34	46	4.39	46	4.46
47	4.55	47	4.62	47	4.68
48	4.73	48	4.81	48	4.87
49	4.96	49	5.05	49	5.12
50	5.21	50	5.31	50	5.38
51	5.44	51	5.54	51	5.62
52	5.59	52	5.67	52	5.77
53	5.78	53	5.87	53	5.99
54	6.05	54	6.13	54	6.25
55	6.19	55	6.3	55	6.4
56	6.43	56	6.55	56	6.66
57	6.67	57	6.8	57	6.91
58	6.93	58	7.07	58	7.19
59	7.2	59	7.32	59	7.45
60	7.42	60	7.56	60	7.69
61	7.7	61	7.83	61	7.99
62	7.97	62	8.12	62	8.27
63	8.29	63	8.45	63	8.58
64	8.59	64	8.73	64	8.9
65	8.85	65	9.03	65	9.19
66	9.14	66	9.34	66	9.51
67	9.38	67	9.57	67	9.74
68	9.54	68	9.77	68	9.92
69	9.84	69	10.3	69	10.45
70	10.03	70	10.5	70	10.6
71	10.37	71	10.9	71	10.96
72	10.67	72	11.2	72	11.3
73	11.02	73	11.6	73	11.65
74	11.36	74	12	74	12.03
75	11.75	75	12.4	75	12.48
76	12.13	76	12.8	76	12.89
77	12.5	77	13.2	77	13.3
78	12.87	78	13.7	78	13.73
79	13.36	79	14.2	79	14.26
80	13.75	80	14.6	80	14.67
81	14.24	81	15.1	81	15.2
82	14.68	82	15.6	82	15.64
83	15.1	83	16.1	83	16.12
84	15.54	84	16.6	84	16.63
85	15.76	85	17.1	85	17.11
86	16.28	86	17.6	86	17.68
87	17.4	87	18	87	18.12
88	17.92	88	18.6	88	18.63
89	18.52	89	19.1	89	19.23
90	18.84	90	19.4	90	19.57
91	19.44	91	20	91	20.15
92	19.95	92	20.5	92	20.63
93	20.44	93	21	93	21.19
94	21.04	94	21.4	94	21.64
95	21.65	95	21.9	95	22.07
96	22.15	96	22.5	96	22.62
97	22.52	97	22.9	97	23
98	23	98	23.4	98	23.48
99	23.52	99	23.9	99	24.01
100	23.91	100	24.2	100	24.41
101	24.16	101	24.7	101	24.91
102	24.68	102	25.3	102	25.35
103	25.17	103	25.8	103	25.94
104	25.67	104	26.3	104	26.46
105	26.17	105	26.9	105	26.97
106	26.81	106	27.4	106	27.51
107	27.34	107	28	107	28.12
108	27.89	108	28.5	108	28.68
109	28.48	109	29.1	109	29.22
110	29.03	110	29.7	110	29.86
111	29.61	111	30.3	111	30.44
112	29.97	112	30.7	112	30.82
113	30.52	113	31.3	113	31.44
114	31.06	114	31.8	114	31.99
115	31.83	115	32.6	115	32.74
116	32.36	116	33.2	116	33.37
117	32.95	117	33.8	117	33.95
118	33.62	118	34.4	118	34.71
119	34.24	119	35	119	35.32
120	34.9	120	35.7	120	35.93
121	35.54	121	36.4	121	36.62
122	36.12	122	36.9	122	37.2
123	36.81	123	37.7	123	38.09
124	37.42	124	38.3	124	38.74
125	38.1	125	39.1	125	39.51
126	38.85	126	39.9	126	40.3
127	39.38	127	40.6	127	40.9
128	40.3	128	41.4	128	41.7
129	41.2	129	42.2	129	42.5
130	41.9	130	43	130	43.3
131	42.3	131	43.4	131	43.7
132	43.1	132	44.3	132	44.5
133	44	133	45.1	133	45.4
134	44.8	134	46	134	46.3
135	45.6	135	47	135	47.3
136	46.9	136	47.9	136	48.2
137	47.9	137	48.7	137	49
138	48.5	138	49.6	138	49.7
139	49.6	139	50.2	139	50.4
140	50.6	140	51.2	140	51.5
141	51.4	141	52.1	141	52.4
142	52.3	142	53	142	53.3
143	53.4	143	54.2	143	54.5
144	54.4	144	55.1	144	55.4
145	55.2	145	56	145	56.3
146	56	146	56.8	146	57.1
147	56.9	147	57.7	147	58
148	57.9	148	58.7	148	59
149	58.7	149	59.6	149	59.8
150	59.2	150	60.1	150	60.3
151	60.1	151	61	151	61.2
152	61.2	152	62.1	152	62.3
153	62.1	153	63.1	153	63.3
154	63	154	64	154	64.1
155	64.2	155	65.2	155	65.4
156	65	156	66	156	66.2
157	66.3	157	67.3	157	67.6
158	67.3	158	68.4	158	68.5
159	68.6	159	69.6	159	69.7
160	69.5	160	70.6	160	70.7
161	70.4	161	71.4	161	71.6
162	71.5	162	72.6	162	72.7
163	72.6	163	73.6	163	73.6
164	73.4	164	74.4	164	74.4
165	74.4	165	75.5	165	75.4
166	75.2	166	76.3	166	76.2
167	76.3	167	77.4	167	77.3
168	77	168	77.9	168	77.6
169	78	169	79	169	78.7
170	79.5	170	80.6	170	80.2
171	80.5	171	81.6	171	81.2
172	81.2	172	82.1	172	81.8
173	82.4	173	83.1	173	82.8
174	83.8	174	84.4	174	84
175	84.8	175	85.3	175	84.8
176	85.9	176	86.5	176	86
177	87	177	87.7	177	87
178	88.2	178	88.9	178	88
179	89.5	179	90.1	179	89.1
180	90.4	180	91.2	180	90.2
181	91.4	181	92.4	181	91.3
182	92.6	182	93.6	182	92.5
183	94.1	183	94.6	183	93.4
184	95.6	184	96.1	184	95
185	96.5	185	97.1	185	95.8
186	98	186	98.6	186	97.2
187	98.5	187	99	187	97.7
188	100.1	188	100.8	188	99.3
189	100.7	189	101.3	189	99.7
190	102.5	190	103.2	190	101.5
191	103.1	191	103.8	191	102
192	104.7	192	105.4	192	103.4
193	106.6	193	107.4	193	104.6
194	107.1	194	107.9	194	104.9
195	108.8	195	109.5	195	106.5
196	109.5	196	110.6	196	107.4
197	111.2	197	112.2	197	108.9
198	112.7	198	113.8	198	110.3
199	113.6	199	114.8	199	111
200	114.9	200	116.2	200	112.1
201	116.1	201	117.6	201	113.4
202	117.3	202	118.6	202	114
203	118.8	203	120.4	203	115.5
204	120.4	204	121.9	204	116.1
205	121.2	205	122.9	205	116.4
206	122.7	206	124.4	206	117.7
207	124.3	207	126	207	119
208	124.8	208	126.5	208	119.5
209	126.4	209	128.4	209	121
210	128.4	210	130.3	210	123.1
211	129.8	211	131.9	211	124.6
212	131.3	212	133.6	212	126.2
213	132	213	134.2	213	126.5
214	133.4	214	135.7	214	127.9
215	135.9	215	137.4	215	129
216	136.6	216	139.2	216	130.1
217	138.1	217	140.8	217	131.6
218	139.2	218	141.8	218	132.3
219	140.5	219	143.3	219	133.7
220	142.1	220	144.9	220	135.3
221	143.8	221	146.6	221	136.6
222	145.4	222	148.1	222	137.3
223	146.8	223	149.8	223	138.1
224	148.5	224	151.3	224	139.6
225	150	225	153	225	141
226	151.4	226	154.6	226	142.4
227	153	227	156.3	227	144
228	154.7	228	157.9	228	145.1
229	156.4	229	159.6	229	146.4
230	158	230	161.3	230	147.9
231	159.5	231	162.9	231	149.5
232	161.1	232	164.4	232	151.1
233	162.6	233	166.2	233	152.4
234	164	234	167.6	234	153.3
235	165.4	235	168.8	235	154.2
236	166.5	236	170.3	236	155.1
237	167.5	237	172	237	156.2
238	169.3	238	173.9	238	157.7
239	170.6	239	175.5	239	159
240	172	240	177	240	160.1
241	173.6	241	178.9	241	162
242	175.4	242	180.8	242	163.6
243	176.9	243	182.4	243	165.1
244	179	244	184.9	244	166.7
245	180.9	245	186.6	245	167.9
246	182.4	246	188.4	246	169.4
247	184	247	190.6	247	170
248	185.1	248	191.7	248	170.8
249	186.7	249	193.5	249	171.8
250	188.4	250	195.2	250	173
251	190.2	251	197	251	173.7
252	193.5	252	200.8	252	176.4
253	195.4	253	202.3	253	177.7
254	196.6	254	204.3	254	178.4
255	198.2	255	206	255	179.9
