# Supplementary material for: Luminance and thresholding limitations of virtual reality headsets for visual field testing
Source: PLoS One. 2025 Sep 19;20(9):e0332795. doi: 10.1371/journal.pone.0332795 (PMC12449022; doi:10.1371/journal.pone.0332795)
Supplement: S1 File — (ZIP) [file pone.0332795.s001.zip › data_sharing/data/Coded values vs luminance at 0, 10, 20, 30 degrees using 4mm aperture.xlsx]

## Sheet: Oculus Quest 2
trial	degrees	value	aperture	luminance	trial	degrees	value	aperture	luminance	trial	degrees	value	aperture	luminance
1	0	255	4	33.13	2	0	255	4	33.05	3	0	255	4	33
1	0	200	4	20.8	2	0	200	4	20.72	3	0	200	4	20.72
1	0	150	4	11.74	2	0	150	4	11.68	3	0	150	4	11.68
1	0	100	4	4.902	2	0	100	4	4.859	3	0	100	4	4.856
1	0	50	4	1.014	2	0	50	4	0.9834	3	0	50	4	0.9808
1	0	1	4	-0.4635	2	0	1	4	-0.7478	3	0	1	4	-0.3315
1	10	255	4	30.61	2	10	255	4	30.63	3	10	255	4	30.58
1	10	200	4	19.23	2	10	200	4	19.17	3	10	200	4	19.17
1	10	150	4	10.84	2	10	150	4	10.86	3	10	150	4	10.83
1	10	100	4	4.52	2	10	100	4	4.502	3	10	100	4	4.491
1	10	50	4	0.9164	2	10	50	4	0.8911	3	10	50	4	0.8926
1	10	1	4	-0.6016	2	10	1	4	-0.8228	3	10	1	4	-0.5843
1	20	255	4	24.72	2	20	255	4	24.69	3	20	255	4	24.66
1	20	200	4	15.59	2	20	200	4	15.6	3	20	200	4	15.56
1	20	150	4	8.859	2	20	150	4	8.825	3	20	150	4	8.824
1	20	100	4	3.697	2	20	100	4	3.691	3	20	100	4	3.695
1	20	50	4	0.7405	2	20	50	4	0.7234	3	20	50	4	0.7303
1	20	1	4	-0.5605	2	20	1	4	-0.6709	3	20	1	4	-0.584
1	30	255	4	18.37	2	30	255	4	18.32	3	30	255	4	18.31
1	30	200	4	11.79	2	30	200	4	11.78	3	30	200	4	11.75
1	30	150	4	6.787	2	30	150	4	6.782	3	30	150	4	6.766
1	30	100	4	2.882	2	30	100	4	2.854	3	30	100	4	2.877
1	30	50	4	0.6172	2	30	50	4	0.6182	3	30	50	4	0.6055
1	30	1	4	0.2114	2	30	1	4	0.1481	3	30	1	4	0.8947

## Sheet: Pico Neo 3
trial	degrees	value	aperture	luminance	trial	degrees	value	aperture	luminance	trial	degrees	value	aperture	luminance
1	0	255	4	31.01	2	0	255	4	30.65	3	0	255	4	30.58
1	0	200	4	18.86	2	0	200	4	18.7	3	0	200	4	18.66
1	0	150	4	10.33	2	0	150	4	10.27	3	0	150	4	10.27
1	0	100	4	4.265	2	0	100	4	4.212	3	0	100	4	4.214
1	0	50	4	1.066	2	0	50	4	1.022	3	0	50	4	1.028
1	0	1	4	0.1719	2	0	1	4	0.1311	3	0	1	4	0.1338
1	10	255	4	28.9	2	10	255	4	28.36	3	10	255	4	28.22
1	10	200	4	17.65	2	10	200	4	17.4	3	10	200	4	17.3
1	10	150	4	9.712	2	10	150	4	9.578	3	10	150	4	9.533
1	10	100	4	3.994	2	10	100	4	3.936	3	10	100	4	3.911
1	10	50	4	0.9722	2	10	50	4	0.9519	3	10	50	4	0.9413
1	10	1	4	0.1318	2	10	1	4	0.126	3	10	1	4	0.1073
1	20	255	4	23.44	2	20	255	4	23.07	3	20	255	4	22.97
1	20	200	4	14.46	2	20	200	4	14.29	3	20	200	4	14.22
1	20	150	4	7.999	2	20	150	4	7.916	3	20	150	4	7.886
1	20	100	4	3.294	2	20	100	4	3.272	3	20	100	4	3.248
1	20	50	4	0.8035	2	20	50	4	0.7979	3	20	50	4	0.7716
1	20	1	4	0.9362	2	20	1	4	0.9572	3	20	1	4	0.788
1	30	255	4	17.24	2	30	255	4	16.99	3	30	255	4	16.86
1	30	200	4	10.75	2	30	200	4	10.61	3	30	200	4	10.53
1	30	150	4	6.009	2	30	150	4	5.959	3	30	150	4	5.91
1	30	100	4	2.53	2	30	100	4	2.508	3	30	100	4	2.479
1	30	50	4	0.657	2	30	50	4	0.6634	3	30	50	4	0.6412
1	30	1	4	0.1352	2	30	1	4	0.1337	3	30	1	4	0.1258

## Sheet: HTC Vive
trial	degrees	value	aperture	luminance	trial	degrees	value	aperture	luminance	trial	degrees	value	aperture	luminance
1	0	255	4	80.26	2	0	255	4	80.37	3	0	255	4	80.32
1	0	200	4	46.09	2	0	200	4	46.12	3	0	200	4	46.07
1	0	150	4	24.05	2	0	150	4	24.02	3	0	150	4	23.96
1	0	100	4	9.944	2	0	100	4	9.939	3	0	100	4	9.855
1	0	50	4	2.036	2	0	50	4	2.015	3	0	50	4	1.991
1	0	1	4	-0.1589	2	0	1	4	-0.199	3	0	1	4	-0.2013
1	10	255	4	80.65	2	10	255	4	80.93	3	10	255	4	80.92
1	10	200	4	46.2	2	10	200	4	46.36	3	10	200	4	46.32
1	10	150	4	24.06	2	10	150	4	24.13	3	10	150	4	24.11
1	10	100	4	9.952	2	10	100	4	9.979	3	10	100	4	9.985
1	10	50	4	2.041	2	10	50	4	2.02	3	10	50	4	2.033
1	10	1	4	-0.1777	2	10	1	4	-0.1969	3	10	1	4	-0.2121
1	20	255	4	73.38	2	20	255	4	73.52	3	20	255	4	74.31
1	20	200	4	42.02	2	20	200	4	42.16	3	20	200	4	42.55
1	20	150	4	21.79	2	20	150	4	22.05	3	20	150	4	22.14
1	20	100	4	8.991	2	20	100	4	9.089	3	20	100	4	9.127
1	20	50	4	1.834	2	20	50	4	1.855	3	20	50	4	1.83
1	20	1	4	-0.1871	2	20	1	4	-0.2004	3	20	1	4	-0.2034
1	30	255	4	64.26	2	30	255	4	64.91	3	30	255	4	65.07
1	30	200	4	36.72	2	30	200	4	37.01	3	30	200	4	37.2
1	30	150	4	19.08	2	30	150	4	19.25	3	30	150	4	19.35
1	30	100	4	7.87	2	30	100	4	7.934	3	30	100	4	7.97
1	30	50	4	1.576	2	30	50	4	1.599	3	30	50	4	1.612
1	30	1	4	-0.1993	2	30	1	4	-0.2009	3	30	1	4	-0.2028
