# Supplementary material for: Luminance and thresholding limitations of virtual reality headsets for visual field testing
Source: PLoS One. 2025 Sep 19;20(9):e0332795. doi: 10.1371/journal.pone.0332795 (PMC12449022; doi:10.1371/journal.pone.0332795)
Supplement: S1 File — (ZIP) [file pone.0332795.s001.zip › data_sharing/data/Coded values vs luminance - Pico Neo 3.csv]

value	luminance	value	luminance	value	luminance
0	0.21	0	0.22	0	0.19
1	0.21	1	0.22	1	0.19
2	0.21	2	0.22	2	0.19
3	0.21	3	0.22	3	0.19
4	0.21	4	0.22	4	0.19
5	0.21	5	0.22	5	0.19
6	0.21	6	0.22	6	0.19
7	0.28	7	0.32	7	0.29
8	0.28	8	0.32	8	0.29
9	0.28	9	0.32	9	0.29
10	0.28	10	0.32	10	0.29
11	0.28	11	0.32	11	0.29
12	0.28	12	0.32	12	0.29
13	0.28	13	0.32	13	0.29
14	0.28	14	0.32	14	0.29
15	0.28	15	0.32	15	0.29
16	0.28	16	0.32	16	0.29
17	0.28	17	0.32	17	0.29
18	0.46	18	0.58	18	0.53
19	0.46	19	0.58	19	0.53
20	0.46	20	0.58	20	0.53
21	0.46	21	0.58	21	0.53
22	0.46	22	0.58	22	0.53
23	0.46	23	0.58	23	0.53
24	0.46	24	0.58	24	0.53
25	0.46	25	0.58	25	0.53
26	0.61	26	0.79	26	0.75
27	0.61	27	0.79	27	0.75
28	0.61	28	0.79	28	0.75
29	0.61	29	0.79	29	0.75
30	0.61	30	0.79	30	0.75
31	0.61	31	0.79	31	0.75
32	0.84	32	1.1	32	1.07
33	0.84	33	1.1	33	1.07
34	0.84	34	1.1	34	1.07
35	0.84	35	1.1	35	1.07
36	0.84	36	1.1	36	1.07
37	1.02	37	1.34	37	1.32
38	1.02	38	1.34	38	1.32
39	1.02	39	1.34	39	1.32
40	1.02	40	1.34	40	1.32
41	1.23	41	1.66	41	1.63
42	1.23	42	1.66	42	1.63
43	1.23	43	1.66	43	1.63
44	1.23	44	1.66	44	1.63
45	1.45	45	1.99	45	1.97
46	1.45	46	1.99	46	1.97
47	1.45	47	1.99	47	1.97
48	1.78	48	2.4	48	2.37
49	1.78	49	2.4	49	2.37
50	1.78	50	2.4	50	2.37
51	1.78	51	2.4	51	2.37
52	1.96	52	2.65	52	2.64
53	1.96	53	2.65	53	2.64
54	1.96	54	2.65	54	2.64
55	2.19	55	2.94	55	2.95
56	2.19	56	2.94	56	2.95
57	2.19	57	2.94	57	2.95
58	2.43	58	3.27	58	3.3
59	2.43	59	3.27	59	3.3
60	2.73	60	3.49	60	3.51
61	2.73	61	3.49	61	3.51
62	2.73	62	3.49	62	3.51
63	3.03	63	3.82	63	3.88
64	3.03	64	3.82	64	3.88
65	3.03	65	3.82	65	3.88
66	3.22	66	4.05	66	4.15
67	3.22	67	4.05	67	4.15
68	3.54	68	4.52	68	4.6
69	3.54	69	4.52	69	4.6
70	3.79	70	4.8	70	4.87
71	3.79	71	4.8	71	4.87
72	4.03	72	5.12	72	5.19
73	4.05	73	5.12	73	5.19
74	4.05	74	5.12	74	5.19
75	4.3	75	5.49	75	5.51
76	4.3	76	5.49	76	5.51
77	4.6	77	5.84	77	5.87
78	4.6	78	5.9	78	5.87
79	4.97	79	6.27	79	6.27
80	4.97	80	6.27	80	6.27
81	5.32	81	6.62	81	6.62
82	5.6	82	6.93	82	6.97
83	5.6	83	6.93	83	6.97
84	5.92	84	7.3	84	7.32
85	5.92	85	7.3	85	7.32
86	6.25	86	7.67	86	7.7
87	6.25	87	7.67	87	7.7
88	6.42	88	7.83	88	7.91
89	6.42	89	7.83	89	7.91
90	6.81	90	8.28	90	8.34
91	7.02	91	8.49	91	8.56
92	7.02	92	8.49	92	8.56
93	7.34	93	8.87	93	9
94	7.72	94	9.33	94	9.46
95	7.76	95	9.33	95	9.46
96	7.96	96	9.64	96	9.66
97	7.96	97	9.64	97	9.66
98	8.36	98	10.15	98	10.2
99	8.51	99	10.41	99	10.46
100	8.51	100	10.41	100	10.46
101	8.8	101	10.86	101	10.9
102	9.11	102	11.05	102	11.14
103	9.43	103	11.52	103	11.65
104	9.43	104	11.52	104	11.65
105	9.66	105	11.88	105	11.9
106	9.87	106	12.1	106	12.14
107	10.04	107	12.1	107	12.14
108	10.6	108	12.57	108	12.63
109	10.9	109	12.84	109	12.89
110	11.28	110	13.01	110	13.17
111	11.76	111	13.52	111	13.67
112	11.83	112	13.69	112	13.67
113	12.2	113	13.95	113	13.93
114	12.47	114	14.22	114	14.2
115	12.87	115	14.52	115	14.4
116	13.11	116	14.78	116	14.7
117	13.14	117	14.78	117	14.69
118	13.46	118	15.41	118	15.25
119	13.71	119	15.67	119	15.52
120	13.9	120	15.94	120	15.79
121	14.17	121	16.22	121	16.06
122	14.36	122	16.47	122	16.34
123	14.97	123	16.95	123	16.92
124	15.17	124	17	124	16.92
125	15.51	125	17.3	125	17.19
126	15.84	126	17.58	126	17.44
127	16.17	127	17.9	127	17.69
128	16.57	128	18.34	128	18.04
129	17.05	129	18.69	129	18.16
130	17.35	130	19.03	130	18.38
131	17.64	131	19.37	131	18.7
132	17.78	132	19.57	132	19
133	18.09	133	19.93	133	19.33
134	18.35	134	20.29	134	19.62
135	18.68	135	20.61	135	20
136	19.09	136	21.05	136	20.33
137	19.5	137	21.45	137	20.66
138	19.87	138	21.8	138	20.96
139	20.18	139	22.16	139	21.28
140	20.79	140	22.56	140	21.6
141	21.27	141	22.9	141	21.94
142	21.59	142	23.23	142	22.25
143	21.91	143	23.6	143	22.58
144	22.26	144	24	144	23.95
145	22.79	145	24.4	145	23.25
146	23.26	146	24.8	146	23.6
147	23.49	147	25.15	147	24
148	23.92	148	25.51	148	24.34
149	24.32	149	25.92	149	24.65
150	24.66	150	26.3	150	25
151	25.02	151	26.67	151	25.35
152	25.41	152	27.06	152	25.68
153	25.7	153	27.43	153	26.04
154	26.12	154	27.8	154	26.39
155	26.43	155	28.16	155	26.78
156	26.67	156	28.55	156	27.11
157	26.99	157	28.99	157	27.45
158	27.43	158	29.31	158	27.9
159	27.94	159	29.71	159	28.21
160	28.24	160	30.07	160	28.75
161	28.82	161	30.47	161	29.14
162	29.19	162	30.9	162	29.48
163	29.41	163	31.32	163	29.85
164	29.86	164	31.6	164	30.24
165	30.2	165	32.01	165	30.61
166	30.59	166	32.4	166	31.03
167	31	167	32.92	167	31.45
168	31.4	168	33.36	168	31.84
169	31.83	169	33.77	169	32.23
170	32.1	170	34.23	170	32.56
171	32.45	171	34.58	171	32.9
172	32.82	172	34.95	172	33.38
173	33.19	173	35.3	173	33.8
174	33.6	174	35.7	174	34.13
175	34	175	36.2	175	34.5
176	34.45	176	36.53	176	34.9
177	34.82	177	36.95	177	35.28
178	35.31	178	37.29	178	35.84
179	36.04	179	37.7	179	36.41
180	36.82	180	38.1	180	37.09
181	37.22	181	38.51	181	37.45
182	37.65	182	38.9	182	37.86
183	38.04	183	39.35	183	38.33
184	38.6	184	39.84	184	38.91
185	39.2	185	37.6	185	39.5
186	39.6	186	38.1	186	40
187	40	187	38.6	187	40.5
188	40.5	188	39.1	188	41
189	40.7	189	39.6	189	41.5
190	41.4	190	40	190	42
191	41.7	191	40.5	191	42.5
192	42.4	192	41.1	192	43
193	42.8	193	41.5	193	43.4
194	43.2	194	41.9	194	43.9
195	43.7	195	42.4	195	44.3
196	44.3	196	42.9	196	44.9
197	44.9	197	43.4	197	45.3
198	45.4	198	44	198	45.9
199	45.9	199	44.5	199	46.3
200	46.4	200	45	200	46.9
201	46.9	201	45.4	201	47.5
202	47.5	202	46	202	48
203	47.9	203	46.5	203	48.5
204	48.4	204	47	204	49
205	48.8	205	47.5	205	49.5
206	49.1	206	48	206	50
207	49.9	207	48.5	207	50.5
208	50.5	208	49.1	208	51.1
209	51	209	49.6	209	51.7
210	51.5	210	50	210	52.3
211	52	211	50.6	211	53
212	52.5	212	51.2	212	53.5
213	52.9	213	51.8	213	54
214	53.3	214	52.2	214	54.6
215	53.8	215	52.8	215	55
216	54.1	216	53.2	216	55.5
217	54.6	217	53.8	217	56
218	55	218	54.2	218	56.8
219	55.5	219	54.6	219	57.2
220	56	220	55.1	220	57.7
221	56.5	221	55.5	221	58.2
222	57	222	56.1	222	58.7
223	57.6	223	56.7	223	59.1
224	58.2	224	57	224	59.6
225	58.5	225	57.5	225	60.2
226	59	226	58	226	60.8
227	59.7	227	58.7	227	61.2
228	60.4	228	59.1	228	61.8
229	60.9	229	59.8	229	62.3
230	61.2	230	60.2	230	62.9
231	61.6	231	60.7	231	63.4
232	62	232	61.2	232	63.9
233	62.5	233	61.7	233	64.4
234	63	234	62.2	234	65
235	63.5	235	62.8	235	65.5
236	64.1	236	63.4	236	66
237	64.7	237	63.9	237	66.5
238	65	238	64.4	238	67
239	65.6	239	64.8	239	67.5
240	66.2	240	65.4	240	68
241	67	241	65.7	241	68.5
242	67.7	242	66.2	242	69
243	68.3	243	67	243	69.6
244	69	244	67.4	244	70
245	69.8	245	68	245	70.8
246	70.6	246	68.6	246	71.4
247	71.7	247	69.2	247	72.1
248	72.3	248	69.7	248	72.7
249	73	249	70.3	249	73.4
250	73.6	250	71	250	73.8
251	74.2	251	71.7	251	74.5
252	74.9	252	72.3	252	75
253	75.7	253	72.8	253	75.7
254	76.9	254	73.3	254	76
255	77.2	255	73.7	255	76.5
