# Supplementary material for: Luminance and thresholding limitations of virtual reality headsets for visual field testing
Source: PLoS One. 2025 Sep 19;20(9):e0332795. doi: 10.1371/journal.pone.0332795 (PMC12449022; doi:10.1371/journal.pone.0332795)
Supplement: S1 File — (ZIP) [file pone.0332795.s001.zip › data_sharing/data/Coded values vs luminance at 0, 10, 20, 30 degrees using 2mm aperture.xlsx]

## Sheet: Oculus Quest 2
trial	degrees	value	aperture	luminance	trial	degrees	value	aperture	luminance	trial	degrees	value	aperture	luminance
1	0	255	2	11.28	2	0	255	2	11.22	3	0	255	2	11.19
1	0	200	2	7.073	2	0	200	2	7.029	3	0	200	2	7.013
1	0	150	2	3.926	2	0	150	2	3.907	3	0	150	2	3.91
1	0	100	2	1.547	2	0	100	2	1.534	3	0	100	2	1.533
1	0	50	2	0.1991	2	0	50	2	0.1793	3	0	50	2	0.1775
1	0	1	2	-0.1812	2	0	1	2	-0.1916	3	0	1	2	-0.1862
1	10	255	2	11.25	2	10	255	2	11.23	3	10	255	2	11.2
1	10	200	2	7.016	2	10	200	2	7.017	3	10	200	2	7.023
1	10	150	2	3.907	2	10	150	2	3.911	3	10	150	2	3.914
1	10	100	2	1.535	2	10	100	2	1.529	3	10	100	2	1.535
1	10	50	2	0.18	2	10	50	2	0.167	3	10	50	2	0.1784
1	10	1	2	-0.1999	2	10	1	2	-0.1987	3	10	1	2	-0.1947
1	20	255	2	10.06	2	20	255	2	10.02	3	20	255	2	10.01
1	20	200	2	6.28	2	20	200	2	6.262	3	20	200	2	6.28
1	20	150	2	3.491	2	20	150	2	3.484	3	20	150	2	3.489
1	20	100	2	1.356	2	20	100	2	1.353	3	20	100	2	1.355
1	20	50	2	0.1379	2	20	50	2	0.1361	3	20	50	2	0.1361
1	20	1	2	-0.192	2	20	1	2	-0.1906	3	20	1	2	-0.1902
1	30	255	2	8.195	2	30	255	2	8.187	3	30	255	2	8.21
1	30	200	2	5.148	2	30	200	2	5.154	3	30	200	2	5.172
1	30	150	2	2.866	2	30	150	2	2.87	3	30	150	2	2.88
1	30	100	2	1.111	2	30	100	2	1.114	3	30	100	2	1.117
1	30	50	2	0.9921	2	30	50	2	0.9325	3	30	50	2	0.9699
1	30	1	2	-0.174	2	30	1	2	-0.1811	3	30	1	2	-0.1808

## Sheet: Pico Neo 3
trial	degrees	value	aperture	luminance	trial	degrees	value	aperture	luminance	trial	degrees	value	aperture	luminance
1	0	255	2	13.52	2	0	255	2	12.98	3	0	255	2	13
1	0	200	2	8.185	2	0	200	2	7.875	3	0	200	2	7.879
1	0	150	2	4.424	2	0	150	2	4.238	3	0	150	2	4.263
1	0	100	2	1.712	2	0	100	2	1.62	3	0	100	2	1.618
1	0	50	2	0.2599	2	0	50	2	0.2218	3	0	50	2	0.2204
1	0	1	2	-0.1435	2	0	1	2	-0.1659	3	0	1	2	-0.1717
1	10	255	2	12.68	2	10	255	2	12.18	3	10	255	2	12.16
1	10	200	2	7.683	2	10	200	2	7.431	3	10	200	2	7.422
1	10	150	2	4.169	2	10	150	2	4.01	3	10	150	2	3.992
1	10	100	2	1.587	2	10	100	2	1.515	3	10	100	2	1.509
1	10	50	2	0.2207	2	10	50	2	0.1952	3	10	50	2	0.1224
1	10	1	2	-0.1643	2	10	1	2	-0.1753	3	10	1	2	-0.1739
1	20	255	2	10.6	2	20	255	2	10.02	3	20	255	2	10.03
1	20	200	2	6.485	2	20	200	2	6.154	3	20	200	2	6.11
1	20	150	2	3.496	2	20	150	2	3.306	3	20	150	2	3.319
1	20	100	2	1.326	2	20	100	2	1.239	3	20	100	2	1.236
1	20	50	2	0.1628	2	20	50	2	0.1464	3	20	50	2	0.1412
1	20	1	2	-0.1648	2	20	1	2	-0.1677	3	20	1	2	-0.1662
1	30	255	2	7.918	2	30	255	2	7.299	3	30	255	2	7.277
1	30	200	2	4.864	2	30	200	2	4.465	3	30	200	2	4.442
1	30	150	2	2.625	2	30	150	2	2.409	3	30	150	2	2.39
1	30	100	2	0.9876	2	30	100	2	0.9047	3	30	100	2	0.883
1	30	50	2	0.1123	2	30	50	2	0.0928	3	30	50	2	0.8166
1	30	1	2	-0.1328	2	30	1	2	-0.1426	3	30	1	2	-0.1449

## Sheet: HTC Vive
trial	degrees	value	aperture	luminance	trial	degrees	value	aperture	luminance	trial	degrees	value	aperture	luminance
1	0	255	2	44.33	2	0	255	2	43.99	3	0	255	2	42.91
1	0	200	2	25.3	2	0	200	2	25.11	3	0	200	2	24.48
1	0	150	2	13.11	2	0	150	2	12.98	3	0	150	2	12.69
1	0	100	2	5.344	2	0	100	2	5.262	3	0	100	2	5.143
1	0	50	2	1.025	2	0	50	2	0.9729	3	0	50	2	0.9465
1	0	1	2	-0.2052	2	0	1	2	-0.2529	3	0	1	2	-0.2352
1	10	255	2	44.43	2	10	255	2	44.21	3	10	255	2	43.76
1	10	200	2	25.43	2	10	200	2	25.19	3	10	200	2	24.94
1	10	150	2	13.15	2	10	150	2	13.07	3	10	150	2	12.97
1	10	100	2	5.366	2	10	100	2	5.332	3	10	100	2	5.237
1	10	50	2	1.012	2	10	50	2	0.993	3	10	50	2	0.978
1	10	1	2	-0.2344	2	10	1	2	-0.2509	3	10	1	2	-0.2462
1	20	255	2	41.67	2	20	255	2	41.84	3	20	255	2	42.76
1	20	200	2	23.85	2	20	200	2	23.86	3	20	200	2	24.35
1	20	150	2	12.35	2	20	150	2	12.34	3	20	150	2	12.58
1	20	100	2	5.02	2	20	100	2	5.01	3	20	100	2	5.109
1	20	50	2	0.9301	2	20	50	2	0.92	3	20	50	2	0.939
1	20	1	2	-0.2399	2	20	1	2	-0.2544	3	20	1	2	-0.227
1	30	255	2	36.43	2	30	255	2	37.26	3	30	255	2	38.5
1	30	200	2	20.74	2	30	200	2	21.39	3	30	200	2	22.13
1	30	150	2	10.72	2	30	150	2	11.08	3	30	150	2	11.44
1	30	100	2	4.365	2	30	100	2	4.526	3	30	100	2	4.639
1	30	50	2	0.7816	2	30	50	2	0.8105	3	30	50	2	0.8401
1	30	1	2	-0.2439	2	30	1	2	-0.2595	3	30	1	2	-0.2567
